# Supplementary material for: Genetic and physical interactions reveal overlapping and distinct contributions to meiotic double-strand break formation in C. elegans
Source: eLife. 2026 Mar 25;13:RP96458. doi: 10.7554/eLife.96458 (PMC13016608; doi:10.7554/eLife.96458)
Supplement: Figure 1—figure supplement 1—source data 4. [file elife-96458-fig1-figsupp1-data4.zip]

Archive with 4 entries (3 files):
- Figure 1-figure supplement 1- source data 4/
- __MACOSX/._Figure 1-figure supplement 1- source data 4
- Figure 1-figure supplement 1- source data 4/Figure 1-figure supplement 1- source data 4.pdf
- __MACOSX/Figure 1-figure supplement 1- source data 4/._Figure 1-figure supplement 1- source data 4.pdf
