# Supplementary material for: Genetic and physical interactions reveal overlapping and distinct contributions to meiotic double-strand break formation in C. elegans
Source: eLife. 2026 Mar 25;13:RP96458. doi: 10.7554/eLife.96458 (PMC13016608; doi:10.7554/eLife.96458)
Supplement: Figure 2—source data 1. [file elife-96458-fig2-data1.zip]

Archive with 4 entries (3 files):
- Figure 2- source data 1/
- __MACOSX/._Figure 2- source data 1
- Figure 2- source data 1/Figure 2- source data 1.pdf
- __MACOSX/Figure 2- source data 1/._Figure 2- source data 1.pdf
